# Supplementary material for: Evaluation of a pharmacist-led actionable audit and feedback intervention for improving medication safety in UK primary care: An interrupted time series analysis
Source: PLoS Med. 2020 Oct 13;17(10):e1003286. doi: 10.1371/journal.pmed.1003286 (PMC7553336; doi:10.1371/journal.pmed.1003286)
Supplement: S1 Tables — Table A. Definitions of the medication safety indicators targeted by the SMASH intervention. Table B. Rates of hazardous prescribing and inadequate medication monitoring for 43 general practices in Salford. (ZIP) [file pmed.1003286.s003.zip]

Archive with 8 entries (5 files):
- S1_Tables revised/
- S1_Tables revised/S1 Table B.docx
- __MACOSX/
- __MACOSX/S1_Tables revised/
- __MACOSX/S1_Tables revised/._S1 Table B.docx
- S1_Tables revised/S1 Table A.docx
- __MACOSX/S1_Tables revised/._S1 Table A.docx
- __MACOSX/._S1_Tables revised
